# Supplementary material for: Dynamics of sex chromosome evolution in a rapid radiation of cichlid fishes
Source: Sci Adv. 2021 Sep 1;7(36):eabe8215. doi: 10.1126/sciadv.abe8215 (PMC8442896; doi:10.1126/sciadv.abe8215)
Supplement: Supplementary file 2 — Tables S1 to S6 [file sciadv.abe8215_tables_s1_to_s6.zip]

Archive with 1 entries (1 files):
- sciadv.abe8215_Tables_S1_to_S6.xlsx
